# Supplementary material for: Pathogenicity of Tolypocladium spp. Against Plutella xylostella: Effects on Immune Enzyme Activities and Gene Expression Profile
Source: Insects. 2025 Aug 18;16(8):859. doi: 10.3390/insects16080859 (PMC12386696; doi:10.3390/insects16080859)
Supplement: Supplementary file 1 [file insects-16-00859-s001.zip]

Archive with 1 entries (1 files):
- insects-3740072-supplementary.xlsx
