# Supplementary material for: Pathogenicity of Tolypocladium spp. Against Plutella xylostella: Effects on Immune Enzyme Activities and Gene Expression Profile
Source: Insects. 2025 Aug 18;16(8):859. doi: 10.3390/insects16080859 (PMC12386696; doi:10.3390/insects16080859)
Supplement: Supplementary file 1 [file insects-16-00859-s001.zip › insects-3740072-supplementary.xlsx]

## Sheet: Sheet1
	Primers for RT-qPCR
Gene Name	Primer Sequence
EF1	5'- GCCTCCCTACAGCGAATC
	5'- CCTTGAACCAGGGCATCT
GNBP1	5'- ATGGCTTCTCGCTATTCGC
	5'- TCCTTCAACAGTCCACACCC
Spaetzle	5'- CGGTTCCTGAGCCAATCTCT
	5'- GGTCTTCCATCCTTGTCTGC
Myd88	5'- AGAAACGGGATGGAACAGC
	5'- AGGCGTGATACAACTGAGGC
Pelle	5'- TAGAACAAGAAGCCCGTCG
	5'- TCATCCACAGCAGCGGTAT
Dorsal	5'- TGTCGTGTGTGACCAAGGA
	5'- ATCGCTCGTCGGGTAGAAA
Defensin	5'- TGTTACCCGAGAGATGTGGC
	5'- TTGGGAGGCAGTGTTGTTG
